# Supplementary material for: Positional encoding in cotton-top tamarins (Saguinus oedipus)
Source: Anim Cogn. 2019 Jul 1;22(5):825–38. doi: 10.1007/s10071-019-01277-y (PMC6687687; doi:10.1007/s10071-019-01277-y)
Supplement: Supplementary file 1 — Supplementary file1 (XLSX 11 kb) [file 10071_2019_1277_MOESM1_ESM.xlsx]

## Sheet: Sheet1
subject	stage	session	correct	wrong	prop_correct
RK	TrainingA	1	11	1	0.916667
RK	TrainingA	2	11	1	0.916667
RK	TrainingA	3	9	3	0.75
RK	TrainingA	4	10	2	0.833333
RK	Test1	1	5	7	0.416667
RK	Test1	2	9	3	0.75
RK	Test1	3	9	3	0.75
RK	Test1	4	9	3	0.75
RK	Test1	5	8	4	0.666667
RK	Test1	6	8	4	0.666667
RK	Test1	7	9	3	0.75
RK	Test1	8	10	2	0.833333
RK	TrainingB	1	9	3	0.75
RK	TrainingB	2	10	2	0.833333
RK	TrainingB	3	9	3	0.75
RK	TrainingB	4	11	1	0.916667
RK	Test2	1	11	1	0.916667
RK	Test2	2	8	4	0.666667
RK	Test2	3	10	2	0.833333
RK	Test2	4	10	2	0.833333
RK	Test2	1	12	0	1
RK	Test2	2	10	2	0.833333
RK	Test2	3	5	7	0.416667
RK	Test2	4	11	1	0.916667
RK	Test3	5	9	3	0.75
RK	Test3	6	12	0	1
RK	Test3	7	4	8	0.333333
RK	Test3	8	8	4	0.666667
RK	Test3	1	7	5	0.583333
RK	Test3	2	11	1	0.916667
RK	Test3	3	12	0	1
RK	Test3	4	7	5	0.583333
RK	Test4	1	11	1	0.916667
RK	Test4	2	6	6	0.5
RK	Test4	3	9	3	0.75
RK	Test4	4	8	4	0.666667
RK	Test4	5	10	2	0.833333
RK	Test4	6	8	4	0.666667
RK	Test4	7	6	6	0.5
RK	Test4	8	9	3	0.75
RB	Baseline	1	11	1	0.916667
RB	Baseline	2	11	1	0.916667
RB	Baseline	3	11	1	0.916667
RB	Baseline	4	11	1	0.916667
RB	Test1	1	8	4	0.666667
RB	Test1	2	7	5	0.583333
RB	Test1	3	9	3	0.75
RB	Test1	4	8	4	0.666667
RB	Test1	5	9	3	0.75
RB	Test1	6	9	3	0.75
RB	Test1	7	10	2	0.833333
RB	Test1	8	10	2	0.833333
RB	TrainingB	1	9	3	0.75
RB	TrainingB	2	10	2	0.833333
RB	TrainingB	3	10	2	0.833333
RB	TrainingB	4	10	2	0.833333
RB	Test2	1	8	2	0.8
RB	Test2	2	9	3	0.75
RB	Test2	3	8	4	0.666667
RB	Test2	4	12	0	1
RB	Test2	1	9	3	0.75
RB	Test2	2	10	2	0.833333
RB	Test2	3	10	2	0.833333
RB	Test2	4	9	3	0.75
RB	Test3	5	10	2	0.833333
RB	Test3	6	9	3	0.75
RB	Test3	7	9	3	0.75
RB	Test3	8	8	4	0.666667
RB	Test3	1	12	0	1
RB	Test3	2	11	1	0.916667
RB	Test3	3	8	4	0.666667
RB	Test3	4	11	1	0.916667
RB	Test4	1	8	4	0.666667
RB	Test4	2	10	2	0.833333
RB	Test4	3	10	2	0.833333
RB	Test4	4	8	4	0.666667
RB	Test4	5	10	2	0.833333
RB	Test4	6	10	2	0.833333
RB	Test4	7	9	3	0.75
RB	Test4	8	10	2	0.833333
EM	Baseline	1	10	2	0.833333
EM	Baseline	2	11	1	0.916667
EM	Baseline	3	10	2	0.833333
EM	Baseline	4	10	2	0.833333
EM	Test1	1	5	7	0.416667
EM	Test1	2	7	5	0.583333
EM	Test1	3	3	9	0.25
EM	Test1	4	8	4	0.666667
EM	Test1	5	7	5	0.583333
EM	Test1	6	7	5	0.583333
EM	Test1	7	7	5	0.583333
EM	Test1	8	6	6	0.5
SH	Baseline	1	10	2	0.833333
SH	Baseline	2	10	2	0.833333
SH	Baseline	3	10	2	0.833333
SH	Baseline	4	10	2	0.833333
SH	Test1	1	7	5	0.583333
SH	Test1	2	6	6	0.5
SH	Test1	3	8	4	0.666667
SH	Test1	4	6	6	0.5
SH	Test1	5	7	5	0.583333
SH	Test1	6	6	6	0.5
SH	Test1	7	6	6	0.5
SH	Test1	8	8	4	0.666667
